# Supplementary material for: Cytological, Physiological, and Transcriptome Analysis of Leaf-Yellowing Mutant in Camellia chekiangoleosa
Source: Int J Mol Sci. 2024 Dec 27;26(1):132. doi: 10.3390/ijms26010132 (PMC11719897; doi:10.3390/ijms26010132)
Supplement: Supplementary file 1 [file ijms-26-00132-s001.zip]

Archive with 1 entries (1 files):
- ijms-3380279-supplementary.pdf
